# Supplementary material for: Prediction of Plasticizer Property Based on an Improved Genetic Algorithm
Source: Polymers (Basel). 2022 Oct 12;14(20):4284. doi: 10.3390/polym14204284 (PMC9607559; doi:10.3390/polym14204284)
Supplement: Supplementary file 1 [file polymers-14-04284-s001.zip]

Archive with 1 entries (1 files):
- polymers-1940422-supplementary.pdf
